# Supplementary material for: Heme pathway evolution in kinetoplastid protists
Source: BMC Evol Biol. 2016 May 18;16:109. doi: 10.1186/s12862-016-0664-6 (PMC4870792; doi:10.1186/s12862-016-0664-6)
Supplement: Additional file 2: Table S2. — Table with accession numbers of proteins used for the Kinetoplastea phylogeny. (XLSX 12 kb) [file 12862_2016_664_MOESM2_ESM.xlsx]

## Sheet: Sheet1
proteins	L. pyrrhocoris	S. culicis	A. deanei	B. saltans	C. fasciculata	D. papilatum	E. gymnastica	L. braziliensis	L. donovani	L. infantum	L. major	L. mexicana	L.tarentolae	N. aesturina (Perkinsela)	N. designis	N. gruberi	P. atlantica (Perkinsela)	Perkinsela sp. CCAP1560	Perkinsela sp. (P. invadens)	Phytomonas EM1	Phytomonas Hart1	T. brucei	T. congolense	T. cruzi (Esmeraldo)	T. cruzi (Non Esmeraldo)	T. cruzi	T. evansi	T. grayi	T. rangeli	T. vivax
23-bisphosphoglycerate-independent phosphoglycerate mutase	928117407	528247083	528268222	CABS54845taxid75058	CfaC1_35_6710	753025445		LbrM.35.7010	LdBPK_366960.1	LinJ.36.6960	LmjF.36.6650	LmxM.36.6650	LtaP36.6890	CAMPEP_0201533244taxid180227	CAMPEP_0174828664taxid312471			KNH09580	KU609021	588317635	594146072	Tb927.6.4300			TcCLB.506247.330	Tc_MARK_6132	TevSTIB805.10.8410	Tgr.54.1220	TRSC58_01051	TvY486_1007790
glycosomal glyceraldehyde-3-phosphate dehydrogenase	371486270	528215070	528273238	CABS66180taxid75058	CfaC1_29_3270		CAMPEP_0200415500taxid73025	LbrM.30.2950	LdBPK_303000.1	LinJ.30.2990	LmjF.30.2980	LmxM.29.2980	LtaP30.2970	CAMPEP_0201509136taxid180227	CAMPEP_0174849716taxid312471	290974512	CAMPEP_0201479858taxid200890	KNH04116	KU609022	588319229	594148432	Tb927.11.5520	TcIL3000_0_05050	TcCLB.506943.60	TcCLB.509065.60	Tc_MARK_2043	TevSTIB805.6.4410	Tgr.27.1340	TRSC58_06364	TvY486_0603710
triosephosphate isomerase	928114646	528218704	528227207	CABS85785taxid75058	CfaC1_27_0920	753025435	CAMPEP_0200390360taxid73025	LbrM.20.5360	LdBPK_240870.1	LinJ.24.0870	LmjF.24.0850	LmxM.24.0850	LtaP24.0930	CAMPEP_0201516452taxid180227	CAMPEP_0174854686taxid312471	291001061		KNH06333	KU609023	588318335		Tb927.1.3830	TcIL3000.11.5810	TcCLB.508647.200			TevSTIB805.11_01.5720	Tgr.362.1020	TRSC58_03469	TvY486_1105700
glucose-6-phosphate isomerase	928111273	528216774	528262497		CfaC1_06_0550	753025432	CAMPEP_0113734838taxid73025	LbrM.12.0490	LdBPK_120490.1	LinJ.12.0490	LmjF.12.0530	LmxM.12.0530	LtaP12.0550	CAMPEP_0201542188taxid180227	CAMPEP_0174866552taxid312471	290994889		KNH09360	KU609024	588315135	594145482	Tb927.1.3830	TcIL3000_0_29570	TcCLB.506529.508	TcCLB.510889.221	Tc_MARK_5695	TevSTIB805.1.3740	Tgr.166.1040	TRSC58_01227	TvY486_0101660
hexokinase	928113667	528216037	528269816	CABS73805taxid75058	CfaC1_31_0390	753025428	CAMPEP_0113748386taxid73025	LbrM.21.0310	LdBPK_210300.1	LinJ.21.0300	LmjF.21.0240	LmxM.21.0250	LtaP21.0260	CAMPEP_0201526816taxid180227				KNH08922	KU609025	588317202	594143901	Tb927.10.2020	TcIL3000_0_38930	TcCLB.508951.20	TcCLB.510121.20	Tc_MARK_5616	TevSTIB805.10.2160	Tgr.2029.1000	TRSC58_06901	TvY486_0041625
eukaryotic release factor 3	928112622	528222620	528226812	CABS78375taxid75058	CfaC1_13_1290		CAMPEP_0113745512taxid73025	LbrM.11.0970	LdBPK_111160.1	LinJ.11.1160	LmjF.11.1170	LmxM.11.1170	LtaP11.1080	CAMPEP_0201509578taxid180227	CAMPEP_0174829368taxid312471	290977178	CAMPEP_0201504210taxid200890	KNH06227	KU609026		594147255	Tb927.11.6160	TcIL3000.11.6690	TcCLB.508041.60	TcCLB.506297.300	Tc_MARK_468	TevSTIB805.11_01.6360	Tgr.1565.1000	TRSC58_00938	TvY486_1106510
lipophosphoglycan biosynthetic	928115932	528218896	528256285	CABS88715taxid75058	CfaC1_14_1310		CAMPEP_0113742212taxid73025	LbrM.29.0780	LdBPK_290790.1	LinJ.29.0790	LmjF.29.0760	LmxM.08_29.0760	LtaP29.0800	CAMPEP_0201510000taxid180227	CAMPEP_0174837606taxid312471	291000648	CAMPEP_0201479560taxid200890	KNH03620	KU609027	588320861	594149341	Tb927.3.3580	TcIL3000_3_2270	TcCLB.506591.4	TcCLB.506989.190	Tc_MARK_3058	TevSTIB805.3.3780	Tgr.73.1010	TRSC58_05935	TvY486_0302990
HSP90	928116609	528251364	528265585	CABS33145taxid75058	CfaC1_04_0920		CAMPEP_0113746562taxid73025	LbrM.33.2670	LdBPK_332520.1	LinJ.33.2520	LmjF.33.2390	LmxM.32.2390	LtaP33.2610	CAMPEP_0201513398taxid180227	CAMPEP_0174852792taxid312471	290982586	CAMPEP_0201501050taxid200890	KNH06559	KU609028	588319916	594144188	Tb927.11.2650	TcIL3000.11.2400	TcCLB.504153.310	TcCLB.506301.11	Tc_MARK_6238	TevSTIB805.11_01.2720	Tgr.61.1190	TRSC58_01604	TvY486_1102710
fructose-1,6-bisphosphate aldolase	452769678	528223515	528237739	CABS75865taxid75058	CfaC1_30_1480	307075971	CAMPEP_0174306540taxid73025	LbrM.35.1390	LdBPK_361320.1	LinJ.36.1320	LmjF.36.1260	LmxM.36.1260	LtaP36.1240	CAMPEP_0201523462taxid180227	CAMPEP_0174827164taxid312471	290974616	CAMPEP_0201503324taxid200890	KNH08032	KU609029	594148948	594148948	Tb11.v5.0531	TcIL3000_10_4750	TcCLB.504163.40	TcCLB.510301.10	Tc_MARK_8571	TevSTIB805.10.5960	Tgr.1116.1030	TRSC58_00236	TvY486_1005670
40S ribosomal protein S23	928113805	528250591	528238192	CABS17645taxid75058	CfaC1_16_1040	301014701	CAMPEP_0113741802taxid73025	LbrM.21.1300	LdonovaniBPK282A1.LdBPK_211310.1	LinJ.21.1300	LmjF.21.1060	LmxM.21.1070	LtaP21.1230	CAMPEP_0201506892taxid180227	CAMPEP_0174877788taxid312471	290987531	CAMPEP_0201489306taxid200890	KNH06818	KU609030			Tb927.10.1080	TcIL3000_10_890	TcCLB.504181.30	TcCLB.509695.180	Tc_MARK_6718	TevSTIB805.10.1180	Tgr.5.1170	TRSC58_06680	TvY486_1001040
transketolase	928114852	528215291	528233731		CfaC1_30_4190	753025462	CAMPEP_0113758510taxid73025	LbrM.24.2140	LdBPK_242150.1	LinJ.24.2150	LmjF.24.2060	LmxM.24.2060	LtaP24.2240	CAMPEP_0201518128taxid180227	CAMPEP_0174849990taxid312471	290996382	CAMPEP_0201499356taxid200890	KNH05478	KU609031	594149520	588318454	Tb927.8.6170	TcIL3000_8_6020	TcCLB.511067.30	TcCLB.511903.120	Tc_MARK_163	TevSTIB805.8.6460	Tgr.83.1100	TRSC58_02117	TvY486_0805760
