# Supplementary material for: Heme pathway evolution in kinetoplastid protists
Source: BMC Evol Biol. 2016 May 18;16:109. doi: 10.1186/s12862-016-0664-6 (PMC4870792; doi:10.1186/s12862-016-0664-6)
Supplement: Additional file 4: Table S3. — Table with accession numbers of the proteins involved in the heme pathway, encoded in Kinetoplastea and the host Paramoeba/Neoparamoeba. (XLSX 72 kb)) [file 12862_2016_664_MOESM4_ESM.xlsx]

## Sheet: Sheet1
	ALAS	gltX	GTR (HemA)	GSA-AT (HemL)	ALAD (HemB)	PBGD (HemC)	UROS (HemD)	UROD (HemE)	CPOX (HemF)	CPOX (HemN)	PPOX (HemY)	PPOX (HemG)	FeCH (HemH)
Naegleria gruberi		284096986 291001581		284092999 290993524						284085793 290978991	May be: 284090139 290987652		284095037 290997688
Eutreptiella gymnastica	CAMPEP_0113752122taxid73025 CAMPEP_0174295722taxid73025 CAMPEP_0174314440taxid73025 CAMPEP_0174356938taxid73025 CAMPEP_0174384334taxid73025 CAMPEP_0200405472taxid73025	CAMPEP_0113743210taxid73025 CAMPEP_0113746772taxid73025 CAMPEP_0174284688taxid73025 CAMPEP_0174285186taxid73025 CAMPEP_0174342472taxid73025 CAMPEP_0174339106taxid73025 CAMPEP_0174318362taxid73025 CAMPEP_0174341134taxid73025 CAMPEP_0174324090taxid73025 CAMPEP_0174357786taxid73025 CAMPEP_0174353262taxid73025 CAMPEP_0200400028taxid73025 CAMPEP_0200409754taxid73025	CAMPEP_0113746568taxid73025 CAMPEP_0174285142taxid73025 CAMPEP_0174343850taxid73025 CAMPEP_0174353220taxid73025 CAMPEP_0200392854taxid73025	CAMPEP_0113741974taxid73025 CAMPEP_0174283102taxid73025 CAMPEP_0174333426taxid73025 CAMPEP_0174319394taxid73025 CAMPEP_0174381986taxid73025 CAMPEP_0200416240taxid73025	CAMPEP_0113752394taxid73025 CAMPEP_0174284702taxid73025 CAMPEP_0174325744taxid73025 CAMPEP_0174373178taxid73025 CAMPEP_0200401108taxid73025	CAMPEP_0113747930taxid73025 CAMPEP_0174280936taxid73025 CAMPEP_0174293728taxid73025 CAMPEP_0174317068taxid73025 CAMPEP_0174326594taxid73025 CAMPEP_0174322734taxid73025 CAMPEP_0174319376taxid73025 CAMPEP_0174326902taxid73025 CAMPEP_0174382268taxid73025 CAMPEP_0174344928taxid73025 CAMPEP_0174344936taxid73025 CAMPEP_0200419602taxid73025 CAMPEP_0200415474taxid73025 CAMPEP_0200383042taxid73025 CAMPEP_…	CAMPEP_0174299616taxid73025 CAMPEP_0174351616taxid73025 CAMPEP_0200387338taxid73025	CAMPEP_0113747088taxid73025 CAMPEP_0113737578taxid73025 CAMPEP_0113747288taxid73025 CAMPEP_0113756370taxid73025 CAMPEP_0113768108taxid73025 CAMPEP_0113748630taxid73025 CAMPEP_0113764838taxid73025 CAMPEP_0174284790taxid73025 CAMPEP_0174300854taxid73025 CAMPEP_0174323718taxid73025 CAMPEP_0174314668taxid73025 CAMPEP_0174353552taxid73025 CAMPEP_0174373146taxid73025 CAMPEP_0174350936taxid73025 CAMPEP_…	CAMPEP_0113757338taxid73025 CAMPEP_0113750582taxid73025 CAMPEP_0174280104taxid73025 CAMPEP_0174319016taxid73025 CAMPEP_0174377412taxid73025 CAMPEP_0200392458taxid73025	CAMPEP_0200422758taxid73025 CAMPEP_0113745558taxid73025	CAMPEP_0113745558taxid73025 CAMPEP_0174300072taxid73025 CAMPEP_0174325184taxid73025 CAMPEP_0174322154taxid73025 CAMPEP_0174382156taxid73025 CAMPEP_0200420432taxid73025		CAMPEP_0113747136taxid73025 CAMPEP_0174304072taxid73025 CAMPEP_0174309154taxid73025 CAMPEP_0174366406taxid73025 CAMPEP_0200415910taxid73025
Diplonema papillatum *
Perkinsela sp. from Paramoeba atlantica		CAMPEP_0201483476taxid200890 CAMPEP_0201496520taxid200890
Perkinsela sp. from N. aestuarina	CAMPEP_0201514368taxid180227	CAMPEP_0201535762taxid180227 CAMPEP_0201519550taxid180227 CAMPEP_0201539274taxid180227			CAMPEP_0201534378taxid180227	CAMPEP_0201508584taxid180227		CAMPEP_0201530994taxid180227	CAMPEP_0201534374taxid180227		CAMPEP_0201539092taxid180227		CAMPEP_0201543542taxid180227
Perkinsela sp. from P. pemaquidensis CCAP1560	CAPerkc272ACtaxid1314962/910763042	CAPerkc835ACtaxid1314962 CAPerkc1906ACtaxid1314962/910757447 910756753			CAPerkc642ACtaxid1314962/910759347	CAPerkc2498ACtaxid1314962/910761966		CAPerkc1976ACbruce_1taxid1314962 CAPerkc1432ACtaxid1314962/910759659 910757307	CAPerkc1671PCtaxid1314962/910762947		CAPerkc1921ACtaxid1314962/910757606		CAPerkc919ACtaxid1314962/910753854
Perkinsela sp. from P. invadens	c19262_g1_i1_13/KU609011	c10145_g1_i1_23 c19305_g1_i1_10/ KU609011 KU609012			c9945_g1_i1_8 / KU609014	c7804_g1_i1_18 /KU609015		c27616_g1_i1_6/KU609017	c29721_g1_i1_7/KU609018		c8899_g1_i1_16/KU609019		c19033_g1_i1_3/KU609020
Neobodo designis	May be: CAMPEP_0174874896taxid312471	CAMPEP_0174856322taxid312471
Bodo saltans		CABS88105taxid75058
Phytomonas Hart1		594148456											594145906
Phytomonas EM1		588319202											588317047
Leptomonas pyrrhocoris		928118992							928117471			928117470 928117469	928117103 928111844 928111843 928111842 928111841
Strigomonas culicis		528226842							528249860 528235581 343433421			528238744 343433363	528243562 528242332 528226200 343433395
Angomonas deanei		528263943 528253207 528243353 528238205							528270902 528268609 528268042 528267180 343433429 343433427			528274623 343433367	528264153 528240431 528234221 343433399
Crithidia fasciculata CfCl		CfaC1_29_4380					CfaC1_23_0050		CfaC1_24_0200 CfaC1_24_0220			CfaC1_24_0240	CfaC1_34_0110 CfaC1_35_4670 CfaC1_AODS01003152_0110 CfaC1_15_2010 CfaC1_AODS01003172_0040
Leishmania braziliensis MHOMBR75M2904		LbrM.30.3280					LbrM.03.0580		LbrM.06.1260			LbrM.06.1270	LbrM.17.1610
Leishmania donovani BPK282A1		LdBPK_303290.1 LdBPK_181220.1					LdBPK_030660.1		LdBPK_061330.1			LdBPK_061340.1	LdBPK_171580.1
Leishmania infantum JPCM5		LinJ.30.3290					LinJ.03.0660		LinJ.06.1330			LinJ.06.1340	LinJ.17.1580
Leishmania major Friedlin		LmjF.30.3240					LmjF.03.0680		LmjF.06.1270			LmjF.06.1280	LmjF.17.1460
Leishmania mexicana MHOMGT2001U1103		LmxM.29.3240					LmxM.03.0680		LmxM.06.1270			LmxM.06.1280	LmxM.17.1460
Leishmania tarentolae ParrotTarII		LtaP30.3280					LtaP03.0630		LtaP06.1280			LtaP06.1290	LtaP17.1600
Trypanosoma brucei TREU927		Tb927.6.4590 Tb11.v5.0810
Trypanosoma congolense IL3000		TcIL3000_6_4040 TcIL3000_0_30090 TcIL3000_0_53530
Trypanosoma cruzi CL Brener Esmeraldo like		TcCLB.511731.60
Trypanosoma cruzi CL Brener Non Esmeraldo like		TcCLB.506831.70
Trypanosoma cruzi marinkellei B7		Tc_MARK_2074
Trypanosoma evansi STIB805		TevSTIB805.6.4750
Trypanosoma grayi ANR4		Tgr.6.1420
Trypanosoma rangeli SC58		TRSC58_04403
Trypanosoma vivax Y486		TvY486_0801410
Paramoeba pemaquidensis (host)	c152A/KU609034	c3417A c1603A/KU609035 KU609036			c3597A/KU609037		comp9254_c0_seq2/KU609033 comp14974_c0_seq1/KU609032	c4707A c9258A/KU609038 KU609039		c370A c7696A c8779A/KU609040 KU609041 KU609042	c2970A/KU609043
Neoparamoeba aesturina (host)	CAMPEP_0201525636taxid180227	CAMPEP_0201535324taxid180227			CAMPEP_0201523402taxid180227	CAMPEP_0201508076taxid180227	CAMPEP_0201526916taxid180227	CAMPEP_0201542092taxid180227 CAMPEP_0201517704taxid180227	CAMPEP_0201522350taxid180227	CAMPEP_0201517740taxid180227			CAMPEP_0201540182taxid180227
Paramoeba atlantica (host)	CAMPEP_0201490466taxid200890	CAMPEP_0201502112taxid200890 CAMPEP_0201484934taxid200890			CAMPEP_0201490446taxid200890		CAMPEP_0201499464taxid200890	CAMPEP_0201497450taxid200890	CAMPEP_0201476618taxid200890	CAMPEP_0201497684taxid200890	CAMPEP_0201542242taxid180227
